# Supplementary material for: Establishment and Validation of a New Analysis Strategy for the Study of Plant Endophytic Microorganisms
Source: Int J Mol Sci. 2022 Nov 17;23(22):14223. doi: 10.3390/ijms232214223 (PMC9697482; doi:10.3390/ijms232214223)
Supplement: Supplementary file 1 [file ijms-23-14223-s001.zip]

Archive with 2 entries (2 files):
- ijms-2005766-supplementary figure.pdf
- supplementary table (Table S1).xls
